# Supplementary material for: The Accurate Prediction of Antibody Deamidations by Combining High-Throughput Automated Peptide Mapping and Protein Language Model-Based Deep Learning
Source: Antibodies (Basel). 2024 Sep 10;13(3):74. doi: 10.3390/antib13030074 (PMC11417914; doi:10.3390/antib13030074)
Supplement: Supplementary file 1 [file antibodies-13-00074-s001.zip]

Archive with 1 entries (1 files):
- antibodies-3171150-supplementary.pdf
